# Supplementary material for: Quantifying arousal and awareness in altered states of consciousness using interpretable deep learning
Source: Nat Commun. 2022 Feb 25;13:1064. doi: 10.1038/s41467-022-28451-0 (PMC8881479; doi:10.1038/s41467-022-28451-0)
Supplement: Supplementary file 3 — Source Data [file 41467_2022_28451_MOESM3_ESM.xlsx]

## Sheet: Fig2a
		ECIaro	ECIawa
	P01	0.0114481	0.220802	NREM
		0.0167438	0.0879868	NREM
		0.105038	0.338812	NREM
		0.365315	0.957759	REM
		0.91182	0.991662	W
		0.903728	0.988058	W
		0.981781	0.996057	W
	P02	0.0921582	0.306444	NREM
		0.0580541	0.0956225	NREM
		0.0375179	0.034216	NREM
		0.02034	0.0315387	NREM
		0.0128021	0.00859511	NREM
		0.0137667	0.0222634	NREM
		0.0925027	0.114314	NREM
		0.000103939	0.0390445	NREM
		0.00047258	0.000826536	NREM
		0.145119	0.14467	NREM
		0.012627	0.0304018	NREM
		0.0118756	0.0252162	NREM
		0.0827283	0.66749	REM
		0.16306	0.519117	REM
		0.125521	0.765892	REM
		0.209458	0.731286	REM
		0.208214	0.699444	REM
		0.173789	0.644235	REM
		0.78339	0.919863	W
		0.587342	0.920428	W
		0.72829	0.925235	W
		0.646688	0.893362	W
	P03	0.0803528	0.236833	NREM
		0.000295081	0.073518	NREM
		0.143173	0.29343	NREM
		0.00597578	0.0482461	NREM
		0.0391449	0.199245	NREM
		0.0102716	0.161234	NREM
		0.0256677	0.367969	NREM
		0.00078919	0.0399172	NREM
		0.13695	0.946626	REM
		0.0721449	0.867986	REM
		0.397057	0.974889	REM
		0.232499	0.934555	REM
		0.185365	0.909858	REM
		0.913265	0.993898	W
		0.6887	0.987655	W
		0.827519	0.985529	W
	P04	0.128498	0.462033	NREM
		0.000197034	0.0427894	NREM
		0.0406885	0.291237	NREM
		0.0088878	0.0409126	NREM
		0.100717	0.329695	NREM
		0.10858	0.375626	NREM
		0.0685048	0.135041	NREM
		0.0253742	0.187694	NREM
		0.0799325	0.235643	NREM
		0.035285	0.0577685	NREM
		0.0581249	0.397283	NREM
		0.0596291	0.442129	NREM
		0.227175	0.810982	REM
		0.236659	0.862303	REM
		0.267724	0.912582	REM
		0.1262	0.837523	REM
		0.130723	0.687935	REM
		0.11233	0.847091	REM
		0.287338	0.96553	REM
		0.317668	0.87257	REM
		0.71771	0.994758	W
		0.663184	0.946985	W
		0.764409	0.958141	W
	P05	0.017963	0.0622677	NREM
		0.000474012	0.0370131	NREM
		0.0302681	0.0675256	NREM
		0.0734721	0.23363	NREM
		0.0226168	0.0650072	NREM
		0.377608	0.945432	REM
		0.460289	0.989155	REM
		0.361654	0.973574	REM
		0.293843	0.920766	REM
		0.886041	0.991644	W
		0.67021	0.914915	W
		0.877084	0.996182	W
		0.853621	0.98934	W
	P06	0.0302513	0.0348416	NREM
		0.138788	0.173134	NREM
		0.0121476	0.0257247	NREM
		0.0180104	0.0133083	NREM
		0.0204595	0.0502225	NREM
		0.207332	0.426377	NREM
		0.294705	0.859324	REM
		0.35036	0.937013	REM
		0.451135	0.893333	REM
		0.3724	0.9567	REM
		0.414008	0.937556	REM
		0.252232	0.819351	REM
		0.726467	0.966751	W
		0.933777	0.96169	W
		0.946358	0.983633	W

## Sheet: Fig2b
		ECIaro	ECIawa
	W - K	0.860803	0.937431
		0.713199	0.962453
		0.848643	0.919616
		0.907934	0.96639
		0.671299	0.837808
		0.595633	0.901135
	W - P	0.86018	0.918436
		0.680455	0.828839
		0.79273	0.968041
		0.944763	0.965974
		0.933284	0.976034
	W - X	0.57083	0.963477
		0.829504	0.933071
		0.848855	0.972894
		0.807091	0.966278
		0.933819	0.802585
	Ketamine	0.331808	0.820513
		0.265711	0.689799
		0.393653	0.73732
		0.327154	0.568269
		0.0385327	0.92481
		0.0527277	0.936022
	Propofol	0.357456	0.168576
		0.0448858	0.10108
		0.104867	0.249766
		0.215182	0.465519
		0.0356	0.0303
	Xenon	0.0583024	0.17674
		0.0678669	0.0514351
		0.100036	0.227423
		0.0756093	0.0558632
		0.0773	0.0635

## Sheet: Fig2c
		ECIaro	ECIawa
	MCS	0.941762	0.663086
		0.995078	0.781504
		0.573411	0.669026
		0.768447	0.581282
		0.903375	0.711896
		0.936242	0.73987
		0.814993	0.551366
		0.968377	0.930209
		0.986376	0.830882
		0.7903	0.6322
		0.976672	0.840707
		0.779459	0.665989
		0.928111	0.877491
		0.752667	0.674719
		0.903076	0.578389
	UWS	0.764907	0.151377
		0.86033	0.473419
		0.749111	0.145188
		0.857651	0.368942
		0.527444	0.121831
		0.682261	0.0622461
		0.908057	0.313484
		0.706079	0.303011
		0.967657	0.308343
		0.968221	0.195295
		0.669134	0.107672
		0.704098	0.0698636
		0.681419	0.259351
		0.803707	0.199112
		0.923483	0.165265

## Sheet: Fig3
	Sleep	PCI	ECIawa		Anesthesia	PCI	ECIawa		Patients with DoC	PCI	ECIawa
	NREM	0.2544	0.0879868		W - K	0.5337	0.937431		MCS	0.6197	0.663086
	REM	0.3713	0.957759			0.6716	0.962453			0.4774	0.781504
	W	0.572	0.991662			0.4664	0.919616			0.4268	0.669026
	W	0.5969	0.988058			0.577	0.96639			0.4288	0.581282
	W	0.5863	0.996057			0.5914	0.837808			0.4379	0.711896
	NREM	0.2914	0.306444			0.5213	0.901135			0.3785	0.73987
	NREM	0.2221	0.0956225		W - P	0.5946	0.918436			0.4205	0.551366
	NREM	0.1747	0.0315387			0.6776	0.828839			0.5713	0.930209
	NREM	0.2113	0.00859511			0.5285	0.968041			0.3421	0.830882
	NREM	0.2333	0.0222634			0.5118	0.965974			0.5057	0.6322
	NREM	0.2332	0.114314			0.4316	0.976034			0.4314	0.840707
	NREM	0.2169	0.000826536		W - X	0.6678	0.963477			0.4426	0.665989
	NREM	0.2855	0.14467			0.4696	0.933071			0.5602	0.877491
	NREM	0.2302	0.0304018			0.4697	0.972894			0.584	0.674719
	NREM	0.1814	0.0252162			0.5766	0.966278			0.5004	0.578389
	REM	0.3203	0.66749			0.5978	0.802585		UWS	0.1197	0.151377
	REM	0.3628	0.519117		Ketamine	0.3881	0.820513			0.1509	0.473419
	REM	0.3254	0.765892			0.5023	0.689799			0.2306	0.145188
	REM	0.3987	0.731286			0.5377	0.73732			0.2423	0.368942
	REM	0.3538	0.699444			0.4104	0.568269			0.2999	0.121831
	REM	0.3994	0.644235			0.5634	0.92481			0.1703	0.0622461
	W	0.5368	0.919863			0.5004	0.936022			0.1867	0.313484
	W	0.5373	0.920428		Propofol	0.273	0.168576			0.2319	0.303011
	W	0.4957	0.925235			0.1536	0.10108			0.2226	0.308343
	W	0.5579	0.893362			0.1956	0.249766			0.2137	0.195295
	NREM	0.1659	0.073518			0.1252	0.465519			0.2938	0.107672
	NREM	0.1849	0.0482461			0.2283	0.0303			0.1528	0.0698636
	NREM	0.2526	0.199245		Xenon	0.168	0.17674			0.1804	0.259351
	NREM	0.1936	0.161234			0.1792	0.0514351			0.2259	0.199112
	NREM	0.2677	0.367969			0.1934	0.227423			0.2125	0.165265
	NREM	0.2467	0.0399172			0.1843	0.0558632		MCS*	0.5051	0.979495
	REM	0.3322	0.946626			0.1896	0.0635			0.4575	0.966967
	W	0.511	0.993898							0.4165	0.787934
	W	0.4916	0.987655							0.4292	0.999521
	W	0.4403	0.985529
	NREM	0.2396	0.462033
	NREM	0.1178	0.0427894
	NREM	0.2928	0.291237
	NREM	0.1858	0.0409126
	NREM	0.2592	0.329695
	NREM	0.2302	0.375626
	NREM	0.2075	0.187694
	NREM	0.2607	0.235643
	NREM	0.1968	0.0577685
	NREM	0.2538	0.397283
	NREM	0.2261	0.442129
	REM	0.4615	0.810982
	REM	0.445	0.862303
	REM	0.4049	0.912582
	REM	0.3801	0.837523
	REM	0.5215	0.847091
	W	0.6347	0.994758
	W	0.6677	0.946985
	W	0.6471	0.958141
	NREM	0.2576	0.0622677
	NREM	0.1483	0.0370131
	NREM	0.1269	0.0675256
	NREM	0.2148	0.23363
	NREM	0.0995	0.0650072
	REM	0.435	0.989155
	REM	0.4381	0.973574
	REM	0.3151	0.920766
	W	0.6086	0.991644
	W	0.5095	0.914915
	W	0.5593	0.996182
	W	0.5626	0.98934
	NREM	0.1253	0.0348416
	NREM	0.2587	0.0257247
	NREM	0.1861	0.0133083
	NREM	0.2587	0.0502225
	NREM	0.1504	0.426377
	REM	0.3824	0.859324
	REM	0.3285	0.937013
	REM	0.3507	0.893333
	REM	0.3479	0.937556
	W	0.5164	0.966751
	W	0.4614	0.96169
	W	0.4708	0.983633

## Sheet: Fig4a
		TMS-ECIaro	RS-ECIaro				TMS-ECIawa	RS-ECIawa
	W - K	0.860803	0.911432			W - K	0.937431	0.973362
		0.713199	0.877184				0.962453	0.980149
		0.848643	0.893397				0.919616	0.927757
		0.907934	0.931611				0.96639	0.980942
		0.595633	0.91486				0.901135	0.952126
	W - P	0.86018	0.962477			W - P	0.918436	0.955921
		0.680455	0.881661				0.828839	0.980022
		0.79273	0.9831				0.968041	0.9778
		0.944763	0.7102				0.965974	0.9664
		0.933284	0.771466				0.976034	0.933686
	W - X	0.57083	0.970659			W - X	0.963477	0.993417
		0.829504	0.7961				0.933071	0.9854
		0.848855	0.92388				0.972894	0.996986
		0.807091	0.969185				0.966278	0.994864
		0.933819	0.955229				0.802585	0.987516
	Ketamine	0.331808	0.115025			Ketamine	0.820513	0.736795
		0.265711	0.0626317				0.689799	0.967575
		0.393653	0.299605				0.73732	0.800985
		0.327154	0.456343				0.568269	0.711211
		0.0527277	0.2773				0.936022	0.5634
	Propofol	0.357456	0.0469283			Propofol	0.168576	0.0942012
		0.0448858	0.0917437				0.10108	0.150819
		0.104867	0.4685				0.249766	0.439
		0.215182	0.4818				0.465519	0.3833
		0.0356	0.0106011				0.0303	0.02545
	Xenon	0.0583024	0.00172899			Xenon	0.17674	0.0158181
		0.0678669	0.000250259				0.0514351	0.0214456
		0.100036	0.0244234				0.227423	0.136503
		0.0756093	0.103043				0.0558632	0.330413
		0.0773	0.0702				0.0635	0.2969

## Sheet: Fig4b
		TMS-ECIaro	RS-ECIaro			TMS-ECIawa	RS-ECIawa
	MCS	0.941762	0.960389		MCS	0.663086	0.562047
		0.995078	0.64161			0.781504	0.51967
		0.573411	0.721828			0.669026	0.585161
		0.768447	0.59587			0.581282	0.855324
		0.903375	0.779543			0.711896	0.652877
		0.936242	0.924733			0.73987	0.78183
		0.814993	0.849955			0.551366	0.531708
		0.968377	0.973349			0.930209	0.758212
		0.986376	0.83916			0.830882	0.626747
		0.7903	0.704504			0.6322	0.768045
		0.976672	0.987369			0.840707	0.919047
		0.779459	0.984646			0.665989	0.985155
		0.928111	0.994984			0.877491	0.958897
		0.752667	0.904587			0.674719	0.547
		0.903076	0.981856			0.578389	0.90624
	UWS	0.764907	0.762996		UWS	0.151377	0.282512
		0.86033	0.806668			0.473419	0.199551
		0.749111	0.919062			0.145188	0.226027
		0.857651	0.951401			0.368942	0.435453
		0.527444	0.589033			0.121831	0.21055
		0.682261	0.865017			0.0622461	0.301291
		0.908057	0.969514			0.313484	0.451358
		0.706079	0.77			0.303011	0.4531
		0.967657	0.9222			0.308343	0.4675
		0.968221	0.8728			0.195295	0.2848
		0.669134	0.666373			0.107672	0.173435
		0.704098	0.798341			0.0698636	0.0975849
		0.681419	0.814467			0.259351	0.379366
		0.803707	0.932204			0.199112	0.0451403
		0.923483	0.970172			0.165265	0.0788805

## Sheet: Fig5
	Sleep and Wake					Anesthesia and Wake					Patients with DoC
	Number of trials	AUC	Sensitivity	Specificity		Number of trials	AUC	Sensitivity	Specificity		Number of trials	AUC	Sensitivity	Specificity
	1	0.9315	0.8844	0.8538		1	0.8853	0.9175	0.7422		1	0.7409	0.8067	0.717101
	2	0.9587	0.9008	0.9019		2	0.9403	0.9313	0.7911		2	0.8361	0.8485	0.678114
	3	0.9692	0.9222	0.9046		3	0.9553	0.9498	0.8518		3	0.8787	0.8395	0.805377
	4	0.975	0.9212	0.9172		4	0.9652	0.9556	0.8652		4	0.9068	0.8708	0.789026
	5	0.9761	0.9216	0.9193		5	0.963	0.9654	0.8755		5	0.9198	0.8685	0.810253
	6	0.98	0.9221	0.923		6	0.9639	0.9591	0.8764		6	0.9336	0.8915	0.827219
	7	0.9813	0.9236	0.9228		7	0.9605	0.9674	0.8964		7	0.942	0.9013	0.850564
	8	0.985	0.946	0.9254		8	0.9648	0.9687	0.8892		8	0.9482	0.9026	0.866348
	9	0.9835	0.915	0.9326		9	0.9657	0.9671	0.9002		9	0.9551	0.8995	0.874775
	10	0.9841	0.9229	0.9323		10	0.9585	0.9767	0.8959		10	0.9588	0.9161	0.877256
	11	0.9827	0.9189	0.9349		11	0.9665	0.9708	0.9017		11	0.9606	0.9176	0.887311
	12	0.9853	0.9143	0.9381		12	0.9654	0.9672	0.8998		12	0.9663	0.9187	0.899879
	13	0.9853	0.9173	0.9326		13	0.962	0.969	0.9195		13	0.9678	0.9272	0.902498
	14	0.9854	0.9163	0.9324		14	0.9671	0.9693	0.9161		14	0.9695	0.9216	0.902387
	15	0.9829	0.9157	0.9391		15	0.963	0.9705	0.9202		15	0.9712	0.9241	0.908728
	16	0.9853	0.9173	0.9354		16	0.9802	0.9677	0.9023		16	0.9747	0.9336	0.933642
	17	0.9839	0.9163	0.9384		17	0.971	0.9737	0.9199		17	0.9757	0.9383	0.916305
	18	0.9819	0.9241	0.9382		18	0.9537	0.9816	0.8911		18	0.9762	0.9372	0.931507
	19	0.9854	0.9226	0.944		19	0.9782	0.9737	0.9145		19	0.9779	0.9426	0.92808
	20	0.9856	0.9212	0.9415		20	0.9725	0.9781	0.9263		20	0.9792	0.9469	0.937186
	21	0.9831	0.9204	0.9429		21	0.9673	0.9667	0.9198		21	0.9811	0.9462	0.942271
	22	0.9848	0.9231	0.943		22	0.9574	0.9726	0.9189		22	0.9805	0.9506	0.941698
	23	0.982	0.9333	0.9376		23	0.9419	0.9609	0.92		23	0.9805	0.9463	0.939211
	24	0.9766	0.9269	0.9487		24	0.9626	0.9682	0.9332		24	0.9823	0.9509	0.944693
	25	0.9742	0.9274	0.9344		25	0.9652	0.9642	0.9003		25	0.9836	0.9493	0.947977
	26	0.9845	0.924	0.947		26	0.963	0.9668	0.9219		26	0.985	0.9532	0.945484
	27	0.9684	0.918	0.9459		27	0.9732	0.9682	0.8918		27	0.9849	0.9533	0.941672
	28	0.9722	0.9306	0.95		28	0.9421	0.9688	0.8901		28	0.9852	0.9492	0.944336
	29	0.9765	0.9249	0.9505		29	0.9456	0.9651	0.9233		29	0.9865	0.9579	0.940484
	30	0.9689	0.9338	0.9484		30	0.9602	0.9609	0.9191		30	0.9837	0.9564	0.938568
	31	0.9702	0.9288	0.9457		31	0.9453	0.9607	0.9285		31	0.9867	0.9575	0.940924
	32	0.9829	0.9322	0.9476		32	0.9413	0.9617	0.8937		32	0.9883	0.9606	0.949602
	33	0.9775	0.9223	0.9451		33	0.932	0.9574	0.8751		33	0.9838	0.9622	0.95936
	34	0.9692	0.9296	0.9496		34	0.9391	0.9608	0.9163		34	0.9887	0.9618	0.948461
	35	0.9644	0.9267	0.9635		35	0.9492	0.9589	0.9053		35	0.9868	0.9631	0.948218
	36	0.9694	0.9273	0.9494		36	0.9394	0.9652	0.932		36	0.9882	0.9638	0.958446
	37	0.9628	0.9251	0.9551		37	0.9407	0.9589	0.9255		37	0.9895	0.9654	0.960285
	38	0.9593	0.9223	0.9532		38	0.9378	0.9592	0.9194		38	0.9892	0.9642	0.951228
	39	0.9584	0.9199	0.9553		39	0.9352	0.9545	0.9099		39	0.988	0.9661	0.961275
	40	0.9539	0.9192	0.9523		40	0.9379	0.963	0.9276		40	0.9879	0.9675	0.9573
	41	0.961	0.9254	0.9511		41	0.9404	0.9548	0.9181		41	0.9881	0.9671	0.961246
	42	0.9576	0.921	0.9604		42	0.9337	0.9581	0.9032		42	0.9883	0.966	0.95758
	43	0.9594	0.9213	0.9558		43	0.9354	0.9596	0.9148		43	0.9884	0.9676	0.957722
	44	0.9594	0.9227	0.9574		44	0.9331	0.9604	0.8968		44	0.9868	0.9649	0.955758
	45	0.9695	0.9251	0.9529		45	0.9304	0.9566	0.9003		45	0.9886	0.9663	0.950953
	46	0.9739	0.9214	0.9646		46	0.9316	0.9561	0.9268		46	0.985	0.9657	0.962766
	47	0.9706	0.9174	0.9656		47	0.9458	0.9631	0.9234		47	0.9897	0.9676	0.954027
	48	0.9585	0.915	0.9511		48	0.9453	0.9579	0.9087		48	0.9927	0.9683	0.949499
	49	0.9625	0.9166	0.9592		49	0.9326	0.9579	0.9231		49	0.9881	0.9601	0.940605
	50	0.9733	0.9195	0.962		50	0.9329	0.9585	0.9221		50	0.9925	0.9653	0.940666
	51	0.9768	0.9194	0.9554		51	0.9416	0.9617	0.9216		51	0.991	0.9617	0.941091
	52	0.9682	0.9217	0.9627		52	0.9436	0.9583	0.9229		52	0.9899	0.9623	0.949196
	53	0.9769	0.928	0.9611		53	0.9426	0.9585	0.9095		53	0.9893	0.9573	0.949302
	54	0.9737	0.9289	0.9571		54	0.9383	0.954	0.8452		54	0.9936	0.9645	0.935377
	55	0.9719	0.9254	0.9642		55	0.9402	0.9526	0.8847		55	0.9916	0.9615	0.939124
	56	0.9677	0.9122	0.9627		56	0.949	0.963	0.8859		56	0.9929	0.9666	0.940672
	57	0.9779	0.9313	0.9628		57	0.94	0.9611	0.9174		57	0.9922	0.9521	0.953113
	58	0.971	0.9324	0.9646		58	0.9487	0.9554	0.8597		58	0.9918	0.9669	0.952112
	59	0.974	0.9216	0.9657		59	0.9443	0.9584	0.899		59	0.9935	0.9651	0.941622
	60	0.9755	0.9266	0.966		60	0.9365	0.9526	0.9158		60	0.9926	0.9624	0.932546
	61	0.964	0.9206	0.9639		61	0.9548	0.9509	0.9139		61	0.9817	0.9636	0.952874
	62	0.9787	0.9225	0.9632		62	0.9597	0.9523	0.9121		62	0.9888	0.9629	0.918336
	63	0.976	0.9277	0.9576		63	0.9519	0.9525	0.8866		63	0.9939	0.9681	0.932223
	64	0.9776	0.9312	0.9638		64	0.9542	0.9477	0.9122		64	0.9911	0.9665	0.944315
	65	0.974	0.934	0.9573		65	0.9455	0.9531	0.8352		65	0.9931	0.9667	0.944009
	66	0.9742	0.9303	0.9615		66	0.9597	0.9505	0.9023		66	0.9921	0.9633	0.94252
	67	0.975	0.9334	0.9544		67	0.9362	0.951	0.9003		67	0.9937	0.9649	0.941805
	68	0.9835	0.9275	0.9557		68	0.9551	0.9519	0.9119		68	0.9935	0.9665	0.9375
	69	0.9793	0.93	0.9538		69	0.9325	0.9495	0.8416		69	0.9904	0.9687	0.941954
	70	0.9724	0.9335	0.9623		70	0.936	0.9435	0.8935		70	0.9917	0.9691	0.929952
	71	0.9725	0.9291	0.9525		71	0.9387	0.9485	0.899		71	0.9906	0.9681	0.941296
	72	0.9764	0.9199	0.953		72	0.9293	0.9491	0.901		72	0.991	0.9691	0.94544
	73	0.9758	0.9311	0.9599		73	0.9307	0.9503	0.8919		73	0.9896	0.9687	0.944717
	74	0.978	0.9036	0.9551		74	0.9352	0.9472	0.8438		74	0.9873	0.9721	0.929572
	75	0.9772	0.9271	0.9552		75	0.9466	0.9469	0.8932		75	0.9935	0.9723	0.938691
	76	0.9876	0.9106	0.9635		76	0.9253	0.948	0.8366		76	0.9941	0.974	0.95125
	77	0.9734	0.9317	0.955		77	0.9317	0.9474	0.8866		77	0.9904	0.9717	0.932104
	78	0.9864	0.9214	0.9519		78	0.9283	0.9476	0.8211		78	0.9926	0.974	0.943929
	79	0.9831	0.9265	0.9556		79	0.9457	0.9466	0.844		79	0.9909	0.9748	0.932146
	80	0.984	0.9115	0.9491		80	0.9421	0.9498	0.8391		80	0.9925	0.9732	0.950085

## Sheet: Fig6
	Trial index	1	2	3	4	5	6	7	8	9	10	11	12	13	14	15	16	17	18	19	20	21	22	23	24	25	26	27	28	29	30	31	32	33	34	35	36	37	38	39	40	41	42	43	44	45	46	47	48
	NREM	0.00235286	0.81255	0.000502101	0.0144207	0.458077	0.0296488	0.171372	0.97254	0.000286469	0.752455	3.6238e-15	0.0111536	0.215617	0.214979	0.334174	2.83897e-06	0.985025	0.0465014	0.0179715	8.3525e-05	3.56178e-05	0.00133101	0.828837	0.221294	0.816632	1.56877e-05	0.000197576	0.000406077	0.177581	0.227432	0.0973092	4.00902e-09	0.0071092	6.31356e-05	0.858928	0.0225403	0.00754466	0.000396523	0.924556	0.995884	0.687398	0.00014967	0.133909	2.35178e-06	0.980049	0.00309149	0.0382928	0.0154759
	REM	0.777441	0.72025	0.999031	0.999866	0.987564	0.890649	0.997404	0.99662	0.996984	0.999981	0.999979	0.986947	0.98467	0.997748	0.999899	0.995526	0.999586	0.999402	0.982388	0.998181	0.999992	0.999517	0.999244	0.955989	0.999846	0.990641	0.999919	0.864338	0.998963	0.975867	0.999938	0.936652	0.888529	0.987366	0.96018	0.998338	0.998385	0.999214	0.999542	0.995216	0.939392	0.993698	0.988261	0.999609	0.985845	0.998931	0.993506	0.998235
	W	0.336273	0.999829	0.999921	0.999831	0.999961	0.997043	0.999992	0.999885	0.999927	0.97884	0.992137	0.992577	0.999898	0.99468	0.99894	0.999744	0.998945	0.999968	0.998793	0.999905	0.999723	0.999834	0.991442	0.999998	0.999983	0.99913	0.999372	0.999948	0.999842	0.999794	0.999993	0.999321	0.999621	0.999985	0.999671	0.998724	0.99994	0.999245	0.995563	0.999894	0.999944	0.999944	0.999876	0.995284	0.999879	0.999993	0.995577	0.990564
	Ketamine	0.999874	0.9992	0.998232	0.863414	0.999997	0.99983	0.999201	0.139129	0.991484	0.999886	0.999423	0.999856	0.999835	0.713421	0.329799	0.684235	0.977375	0.0376928	0.992004	0.969012	0.986117	0.999998	0.992689	0.998021	0.996692	0.999815	0.852777	0.997087	0.993253	0.999815	0.999509	0.949846	0.0125826	0.996557	0.999288	0.991073	0.999924	0.91842	0.999954	0.999728	0.862435	0.212878	0.992052	0.997476	0.999495	0.986643	0.00890496	0.323563
	W - K	0.900721	1	0.999356	0.999995	0.316884	0.963669	0.973157	0.998773	0.998675	0.999977	0.999386	0.999999	0.998695	0.999898	0.999999	0.999835	0.999997	0.999992	0.982889	0.999945	0.999996	0.999876	0.99891	1	0.999833	1	0.999894	0.999566	0.998261	0.999777	0.999557	0.987799	1	0.999961	0.999884	0.997019	0.959768	0.0133135	0.999996	1	0.999932	0.844698	0.999738	0.999833	1	0.999998	0.999987	1
	Propofol	8.44404e-15	6.83634e-09	9.67012e-11	7.72103e-16	3.8798e-07	1.02894e-05	0.999954	9.01548e-05	4.73088e-06	3.73711e-09	0.0015667	7.32522e-09	8.20003e-24	1.11632e-19	4.1668e-17	4.53189e-12	0.999759	3.07969e-19	1.22959e-10	1	2.04588e-09	9.58407e-24	0.386944	2.63112e-05	2.70863e-17	1	1.32344e-06	5.17579e-25	4.68456e-19	2.68669e-10	1.70442e-15	1.78864e-18	3.38852e-11	0.243908	0.995745	1.8857e-24	6.46769e-06	0.999967	0.999966	0.0343959	7.79312e-11	1.78456e-09	1.48889e-15	0.494423	3.70094e-10	3.15207e-07	2.45386e-17	4.01482e-08
	W - P	0.0220962	0.987961	0.579412	0.999435	0.99996	0.151573	1	0.857536	0.999998	1	0.999879	0.995588	0.998802	1	0.999995	0.996964	0.999986	0.996412	0.999995	0.999999	0.999912	0.999996	0.995391	0.99999	1	0.688943	0.999756	0.999593	0.999684	0.998178	0.398432	0.998392	0.999979	0.994986	1	0.999991	0.99999	0.998689	0.999998	1	0.997063	1	0.996579	0.988909	0.998506	0.999556	0.999935	1
	Xenon	5.01981e-07	0.000665648	0.000223804	1.26459e-05	0.000707312	7.65454e-05	7.19429e-09	0.019609	0.000155756	1.44788e-07	6.1527e-06	0.0466641	7.58854e-06	0.896301	0.928689	0.906109	2.33616e-05	1.54562e-06	0.167491	2.06066e-05	8.07407e-10	0.995114	0.259909	0.644654	2.02233e-06	0.968803	0.000218514	0.434697	0.000361163	2.24982e-05	0.583332	0.0170557	0.491223	8.14958e-05	1.9758e-06	0.000548776	0.314098	0.931168	0.999998	0.153509	0.0209697	0.000295181	0.396019	0.991084	0.000290897	2.69241e-05	9.1039e-13	0.00538087
	W - X	0.993329	0.989298	0.997685	0.996892	0.999209	0.4128	0.986096	0.981548	0.997494	0.999946	0.999291	0.999899	0.878168	0.999905	0.999488	0.338371	0.999988	0.999953	0.999921	0.999851	0.999358	0.999977	0.999596	0.979208	0.999657	0.999901	0.991423	0.999928	0.272767	0.997683	0.972585	0.932678	0.999686	0.99836	0.998947	0.984606	0.999837	0.999997	0.997726	0.994107	0.999989	0.999056	0.964582	0.935117	0.99707	0.996618	0.998416	0.999944
	MCS	0.999886	0.999999	0.0149356	6.23939e-07	0.999869	0.23935	0.000240521	0.999881	0.996919	0.974326	0.999844	0.998854	0.937758	0.143465	1	0.998296	0.998026	0.736332	0.98635	0.904836	0.834738	0.95652	0.000147169	0.998486	0.986545	0.00185979	0.978384	0.793481	0.682852	0.999997	0.994346	0.0239546	0.242827	0.994925	0.911943	0.996426	0.0496175	0.000387103	0.000744779	0.00288377	0.99797	0.998818	0.99999	0.999997	0.270963	0.999814	0.823834	0.156193
	UWS	2.86203e-14	1.91377e-15	5.3047e-08	0.999845	5.34063e-08	0.00080108	0.00109105	9.05129e-06	0.100635	3.00461e-08	1.43433e-07	1.05982e-08	0.271942	3.15001e-09	0.000535062	3.32179e-12	2.50258e-18	0.768439	2.4015e-07	0.999982	0.892546	0.114381	2.05329e-06	1.01208e-20	0.111618	6.33044e-15	3.36984e-10	1.63831e-10	6.58255e-05	8.67711e-14	9.65562e-12	9.26101e-13	1.41784e-06	1.29084e-10	0.00089154	0.999999	4.51673e-16	0.00128407	8.4296e-10	9.27325e-10	2.6279e-06	1.13865e-12	5.01642e-11	1.00165e-05	0.999511	9.39019e-10	2.87121e-07	0.00152787
[truncated: 32 more columns]

## Sheet: Fig7 & SupplTable5
	Arousal										Awareness
	NREM			REM			W				NREM			REM			W
	F	T	P	F	T	P	F	T	P		F	T	P	F	T	P	F	T	P
	1.98539	1.35529	2.52878	1.33265	0.880771	3.26506	1.14439	0.864996	2.23553		-0.0104182	0.0769	0.885152	0.127347	0.168389	1.06931	1.28427	1.02903	2.46228
	1.90532	1.13799	3.03532	1.49272	1.05243	3.46195	1.02597	0.879555	3.16368		0.776947	0.4917	1.79616	0.528612	0.877402	2.86568	2.21057	1.21143	3.52905
	2.50479	1.66592	2.39927	1.79468	1.18342	3.13709	0.934927	1.02998	3.13401		0.58505	0.665677	2.00432	2.47833	1.38608	3.01264	1.74605	1.65264	3.1134
	1.75521	1.15017	3.26527	1.57241	1.36764	3.1147	1.09889	1.09968	3.13967		0.64707	0.372969	1.28424	1.34478	1.18927	3.88349	1.4763	1.14137	3.22052
	1.8168	1.26826	2.9981	1.10773	1.06027	3.24702	1.25792	0.907746	1.80071		0.0304039	0.11318	0.614235	0.0374263	0.0779356	1.47017	2.17335	1.33905	2.94275
	2.01966	1.37687	2.7263	1.44392	1.18898	2.84461	0.480922	1.18272	3.33477		0.227716	0.309353	1.52667	0.133524	0.382953	1.98189	2.00624	1.36138	3.24811
	Arousal										Awareness
	Propofol, Xenon			Ketamine			W				Propofol, Xenon			Ketamine			W
	F	T	P	F	T	P	F	T	P		F	T	P	F	T	P	F	T	P
	1.79308	1.00294	3.17226	1.71522	1.12771	3.51691	0.754005	0.480149	3.89722		1.73947	1.02278	3.57164	0.391485	0.48378	1.85003	0.346942	0.285154	2.55844
	1.41666	1.23989	2.8465	0.932407	1.40047	3.21172	0.80097	1.15184	2.97156		1.47054	1.42189	3.57359	0.540845	1.06813	2.75203	0.11987	0.332562	1.03734
	1.24258	1.0949	3.49683	0.858114	0.769771	2.98747	0.868295	0.603607	3.96937		1.69103	1.17883	3.38363	0.786568	0.594067	2.10197	0.670964	0.383604	3.18103
	2.0377	1.39323	3.44467	1.42332	1.47209	2.75305	0.781539	1.11163	3.0591		1.36631	1.39757	3.54527	1.28009	1.09454	2.2115	0.428822	0.428292	1.58059
	1.95197	1.05827	3.11834	1.79249	1.25994	3.6038	1.08182	0.727419	4.09453		1.78642	1.11346	3.65205	0.727185	0.526119	2.12377	0.784567	0.475662	2.87822
	0.844137	0.926468	3.85204	1.71746	1.08391	3.40263	1.23985	1.08589	2.44499		1.45437	1.11608	3.83934	0.875429	0.697876	2.60705	0.484304	0.362094	0.991923
	2.35794	0.929682	2.86975				1.18786	1.10262	3.0784		2.18234	1.24427	3.57145				0.510678	0.56891	2.45168
	2.36182	1.16869	2.35495				1.55075	0.87794	3.64115		2.02445	1.32084	3.07924				1.16268	0.5876	2.52828
	1.42129	1.31611	3.27351				0.651317	0.993782	2.99798		1.82367	1.42101	3.47325				0.243977	0.392276	1.77719
	1.76695	0.779584	3.28647				1.0096	0.786531	3.47667		1.67969	0.925332	3.83071				0.44628	0.471892	2.5728
							1.67435	0.788693	2.56779								0.645357	0.40665	2.14369
							0.995218	0.830246	3.25668								0.236652	0.282908	1.03867
							0.794712	0.548312	3.46495								0.23002	0.225762	2.14169
							0.972448	0.850443	2.73903								0.275952	0.355176	1.7109
							1.09282	0.976299	2.83753								0.29021	0.517473	1.94657
							0.576245	0.975923	4.3371								0.88255	0.68761	3.05005
	Arousal										Awareness
	MCS			UWS							MCS			UWS
	F	T	P	F	T	P					F	T	P	F	T	P
	0.437052	0.349663	0.973373	0.722579	0.774464	3.59054					-0.328177	0.0514081	2.08642	2.44655	1.5886	3.74843
	1.0089	0.72701	1.15205	0.577937	0.42964	1.86466					1.04317	0.804972	2.03075	2.1148	1.32632	4.5376
	0.101751	0.0680942	1.17837	0.498527	0.542795	3.10214					0.0502811	0.116083	1.69077	1.43128	0.95609	3.93332
	0.77931	0.527392	1.55929	1.48261	1.03409	2.96436					0.220707	0.376225	1.21019	1.65081	1.00461	3.54498
	0.432642	0.300471	1.11142	1.36333	0.903721	2.97859					0.866489	0.754911	1.17534	1.67969	0.807424	4.15818
	0.324354	0.324976	0.818394	1.09062	0.673174	2.24322					0.769204	1.12246	2.13215	0.946296	0.80919	4.49654
	-0.0363909	0.113325	0.515657	1.20249	0.822116	1.71983					0.937679	0.307709	0.455723	2.56758	0.636166	2.86482
	0.707158	0.600885	2.50567	0.301465	0.304754	2.32297					1.13516	0.796563	3.67477	1.60923	0.844122	2.99259
	0.767709	0.6484	1.85589	1.4779	0.972446	2.22158					0.890956	0.818769	2.76677	1.27913	1.13943	4.4395
	0.407131	0.785995	1.13921	0.482078	0.217559	1.37865					0.722212	0.98887	1.8142	1.51807	0.564707	2.3967
	-0.0292009	0.293053	0.880766	1.79467	0.5881	1.55483					0.369938	0.655336	1.66911	3.16567	0.746855	3.1969
	0.61728	0.560263	2.43809	0.649609	0.374544	1.26393					0.931821	0.768044	3.0274	1.37592	0.926498	3.15697
	-0.334105	-0.0853923	0.41574	1.07615	1.0621	2.88194					-0.696114	0.0694232	0.388357	1.90273	1.38202	3.48881
	0.261108	0.122771	-0.399013	1.29778	0.73663	1.86636					0.326952	0.717853	0.499301	2.00665	1.25994	4.15125
	0.143215	0.28144	1.23472	0.735576	0.273444	2.68954					1.27759	0.645	1.94425	0.816955	0.444642	3.66029

## Sheet: Table2 & SupplTable4
	Arousal							Awareness
	Target domain: Sleep							Target domain: Sleep
	Source domain	Sleep	Sleep + Anesthesia	Sleep +DoC	Sleep + Anesthesia + DoC			Source domain	Sleep	Sleep + Anesthesia	Sleep +DoC	Sleep + Anesthesia + DoC
	P01	87.9798	90.101	84.2424	86.2626			P01	96.2626	94.6465	91.8182	93.5354
	P02	86.881	86.4286	80.3333	82.6667			P02	86.5476	85.1667	85.8571	84.8882
	P03	91.486	91.2495	88.648	89.3969			P03	92.7079	90.4612	92.3926	95.5862
	P04	89.0241	87.3479	75.9124	81.8059			P04	84.5093	80.4542	83.1846	85.839
	P05	88.1969	86.324	81.838	85.3659			P05	96.4721	95.7317	95.9059	95.3397
	P06	83.1821	81.9541	73.4116	78.5905			P06	95.1949	93.3262	88.4677	91.6711
	Average	87.7917	87.2342	80.731	84.0148			Average	91.9491	89.9644	89.6044	91.1433
	SD	2.49813	2.99196	5.0528	3.46326			SD	4.73817	5.48018	4.26089	4.29364
	Arousal							Awareness
	Target domain: Anesthesia							Target domain: Anesthesia
	Source domain	Anesthesia	Anesthesia + Sleep	Anesthesia + DoC	Anesthesia + Sleep + DoC			Source domain	Anesthesia	Anesthesia + Sleep	Anesthesia + DoC	Anesthesia + Sleep + DoC
	Ketamine-P01	65.7534	76.1252	50.2222	25.3333			Ketamine-P01	84.3444	88.454	52.2222	72.4444
	Ketamine-P02	85.7944	72.7103	70.6542	64.1121			Ketamine-P02	86.729	85.0467	89.7196	89.1589
	Ketamine-P03	62.3188	73.913	48.0331	60.2484			Ketamine-P03	80.9524	84.265	80.3313	87.1636
	Ketamine-P04	76.9231	77.9093	64.497	72.5838			Ketamine-P04	77.5148	75.9369	72.7811	77.5148
	Ketamine-P05	74.2919	83.2244	74.0741	86.4924			Ketamine-P05	94.7712	89.1068	76.9063	89.3246
	Ketamine-P06	52.1531	79.4702	97.351	90.287			Ketamine-P06	94.9227	93.1567	91.8322	93.3775
	Propofol-P01	78.245	72.3949	66.7276	49.1773			Propofol-P01	71.1152	86.6545	72.9433	81.5356
	Propofol-P02	78.3721	83.7209	63.9535	77.907			Propofol-P02	66.9767	87.4419	80.6977	91.1628
	Propofol-P03	80.5063	86.3291	66.5823	73.1646			Propofol-P03	73.9241	87.5949	87.5949	89.1139
	Propofol-P04	83.7209	85.6237	57.5053	58.7738			Propofol-P04	57.2939	71.6702	76.3214	59.1966
	Propofol-P05	92.4171	95.7346	71.564	78.91			Propofol-P05	90.5213	97.8673	84.5972	93.128
	Xenon-P01	82.4405	77.6786	75.2976	76.4881			Xenon-P01	72.3214	90.4762	94.6429	91.0714
	Xenon-P02	87.2549	87.7451	79.4118	88.2353			Xenon-P02	86.7647	94.1176	91.6667	91.1765
	Xenon-P03	89.3661	88.1391	80.3681	79.5501			Xenon-P03	78.5276	89.1616	89.7751	87.5256
	Xenon-P04	83.7736	87.1698	71.3208	90.566			Xenon-P04	89.0566	95.8491	78.1132	95.4717
	Xenon-P05	90.7937	93.3333	82.2034	91.1017			Xenon-P05	77.4603	87.619	95.339	81.3559
	Average	79.0078	82.5763	69.9854	72.6832			Average	80.1998	87.7761	82.2177	85.6076
	SD	10.9605	7.14516	12.2785	17.7867			SD	10.3877	6.67524	11.0052	9.387
	Arousal							Awareness
	Target domain: DoC							Target domain: DoC
	Source domain	DoC	DoC + Sleep	DoC + Anesthesia	DoC + Sleep + Anesthesia			Source domain	DoC	DoC + Sleep	DoC + Anesthesia	DoC + Sleep + Anesthesia
	MCS-P01		77.2059	95.3431	68.6275			MCS-P01	84.5588	75.7353	66.4216	75.4902
	MCS-P02		76.4706	100	67.3203			MCS-P02	82.3529	83.6601	79.085	81.0458
	MCS-P03		65.5172	58.046	56.3218			MCS-P03	58.6207	55.7471	66.6667	55.1724
	MCS-P04		61.6667	77.2222	53.8889			MCS-P04	93.3333	89.4444	58.3333	91.1111
	MCS-P05		80.7273	91.2727	66.9091			MCS-P05	76.3636	76.7273	72	78.1818
	MCS-P06		92.75	94.5	79.75			MCS-P06	89.75	80.25	75.25	82.75
	MCS-P07		100	81.5341	91.1932			MCS-P07	61.9318	57.1023	55.1136	65.9091
	MCS-P08		94.6203	96.8354	90.8228			MCS-P08	95.8861	98.7342	92.4051	97.1519
	MCS-P09		87.6506	98.7952	71.6867			MCS-P09	83.4337	90.6627	84.0361	90.0602
	MCS-P10		87.156	79.3578	73.8532			MCS-P10	37.6147	69.7248	62.844	64.6789
	MCS-P11		93.8028	98.3099	80.2817			MCS-P11	96.9014	91.2676	84.7887	91.831
	MCS-P12		97.561	76.5854	88.7805			MCS-P12	92.1951	90.2439	66.3415	91.7073
	MCS-P13		91.5058	93.4363	84.1699			MCS-P13	90.7336	91.5058	88.417	87.6448
	MCS-P14		84.5494	78.824	73.3906			MCS-P14	71.4592	70.3863	69.0987	70.6009
	MCS-P15		99.177	90.535	94.2387			MCS-P15	61.0619	61.7284	58.4362	71.6049
	UWS-P01		59.0476	76.5079	48.5714			UWS-P01	85.7143	90.7937	85.0794	90.1587
	UWS-P02		51.4793	86.3905	42.6036			UWS-P02	78.1065	39.0533	53.8462	47.3373
	UWS-P03		65.534	75.2427	56.3107			UWS-P03	78.6408	88.835	84.9515	76.699
	UWS-P04		76.324	87.2274	68.2243			UWS-P04	56.3863	53.271	63.5514	57.6324
	UWS-P05		42.492	53.9936	29.7125			UWS-P05	71.885	92.6518	88.8179	86.262
	UWS-P06		41.1765	67.3797	32.6203			UWS-P06	86.0963	91.9786	94.1176	91.4439
	UWS-P07		89.1593	90.9292	87.6106			UWS-P07	53.0973	68.1416	69.2478	70.5752
	UWS-P08		67.4419	71.6279	61.8605			UWS-P08	54.4186	70.6977	68.8372	70.2326
	UWS-P09		91.0299	97.3422	79.7342			UWS-P09	67.7741	72.4252	69.4352	65.1163
	UWS-P10		96.1415	97.1061	91.3183			UWS-P10	75.2412	70.0965	80.3859	71.3826
	UWS-P11		69.9248	67.6692	66.1654			UWS-P11	87.9699	96.9925	90.2256	95.4887
	UWS-P12		75.9494	69.6203	57.5949			UWS-P12	85.443	96.2025	93.6709	94.3038
	UWS-P13		41.2088	68.6813	36.8132			UWS-P13	62.6374	76.3736	74.7253	82.4176
	UWS-P14		51.2821	80.7692	33.3333			UWS-P14	78.2051	98.7179	79.4872	86.5385
	UWS-P15		69.5	92.5	55			UWS-P15	77.5	94	83.5	83
	Average		75.9351	83.1195	66.2903			Average	75.8438	79.4384	75.3039	78.7843
	SD		18.1445	12.7859	19.0206			SD	14.707	15.5119	11.993	12.9779

[truncated: 17 more sheets: Table3, SuppleFig1a, SuppleFig1b, SuppleFig2a, SuppleFig2b, SuppleFig2c, SuppleFig4, SuppleFig5, SuppleFig6, SuppleFig7, SuppleFig8, SuppleFig9, SuppleFig10, SuppleFig11 & SuppleTable6, SuppleFig12 & SuppleTable7, SuppleFig13, SuppleTable3]
